# Supplementary material for: Segmentation strategy of de novo designed four-helical bundles expands protein oligomerization modalities for cell regulation
Source: Nat Commun. 2023 Apr 8;14:1995. doi: 10.1038/s41467-023-37765-6 (PMC10082849; doi:10.1038/s41467-023-37765-6)
Supplement: Supplementary file 3 — Supplementary Data 1 [file 41467_2023_37765_MOESM3_ESM.xlsx]

## Sheet: List1
DHD13_XAAA
A	TKEDILERQRKIIERAQEIHRRQQEILEELERIIR
B	EEAMKRMLKLLEESLRLLKELLELSEESAQLLYEQR
C	TEKRLLEEAERAHREQKEIIKKAQELHRRLEEIVR
D	EEAKKEAKKILEEIRELSKRSLELLREILYLSQEQK
AB	TKEDILERQRKIIERAQEIHRRQQEILEELERIIRKPGSSEEAMKRMLKLLEESLRLLKELLELSEESAQLLYEQR
BC	EEAMKRMLKLLEESLRLLKELLELSEESAQLLYEQRSGSGTEKRLLEEAERAHREQKEIIKKAQELHRRLEEIVR
CD	TEKRLLEEAERAHREQKEIIKKAQELHRRLEEIVRQSGSSEEAKKEAKKILEEIRELSKRSLELLREILYLSQEQK
DA	EEAKKEAKKILEEIRELSKRSLELLREILYLSQEQKSGSGTKEDILERQRKIIERAQEIHRRQQEILEELERIIR
ABC	TKEDILERQRKIIERAQEIHRRQQEILEELERIIRKPGSSEEAMKRMLKLLEESLRLLKELLELSEESAQLLYEQRSGSGTEKRLLEEAERAHREQKEIIKKAQELHRRLEEIVR
BCD	EEAMKRMLKLLEESLRLLKELLELSEESAQLLYEQRSGSGTEKRLLEEAERAHREQKEIIKKAQELHRRLEEIVRQSGSSEEAKKEAKKILEEIRELSKRSLELLREILYLSQEQK
CDA	TEKRLLEEAERAHREQKEIIKKAQELHRRLEEIVRQSGSSEEAKKEAKKILEEIRELSKRSLELLREILYLSQEQKSGSGTKEDILERQRKIIERAQEIHRRQQEILEELERIIR
DAB	EEAKKEAKKILEEIRELSKRSLELLREILYLSQEQKSGSGTKEDILERQRKIIERAQEIHRRQQEILEELERIIRKPGSSEEAMKRMLKLLEESLRLLKELLELSEESAQLLYEQR
ABCD	TKEDILERQRKIIERAQEIHRRQQEILEELERIIRKPGSSEEAMKRMLKLLEESLRLLKELLELSEESAQLLYEQRSGSGTEKRLLEEAERAHREQKEIIKKAQELHRRLEEIVRQSGSSEEAKKEAKKILEEIRELSKRSLELLREILYLSQEQK
Reconstitution of split luciferase elements
nLuc	MEQKLISEEDLGSGEDAKNIKKGPAPFYPLEDGTAGEQLHKAMKRYALVPGTIAFTDAHIEVDITYAEYFEMSVRLAEAMKRYGLNTNHRIVVCSENSLQFFMPVLGALFIGVAVAPANDIYNERELLNSMGISQPTVVFVSKKGLQKILNVQKKLPIIQKIIIMDSKTDYQGFQSMYTFVTSHLPPGFNEYDFVPESFDRDKTIALIMNSSGSTGLPKGVALPHRTACVRFSHARDPIFGNQIIPDTAILSVVPFHHGFGMFTTLGYLICGFRVVLMYRFEEELFLRSLQDYKIQSALLVPTLFSFFAKSTLIDKYDLSNLHEIASGGAPLSKEVGEAVAKRFHLPGIRQGYGLTETTSAILITPEGDDKPGAVGKVVPFFEAKVVDLDTGKTLGVNQ…
	Dark red: Myc tag; Gray: N terminal firefly luciferase; Black: GS linker
cLuc	GGSGGGSGGSTMTEKEIVDYVASQVTTAKKLRGGVVFVDEVPKGLTGKLDARKIREILIKAKKGGKIAVNSGSGYPYDVPDYA
	Gray: C-terminal firefly luciferase; Green: HA tag; Black: GS linker
mCherry	MVSKGEEDNMAIIKEFMRFKVHMEGSVNGHEFEIEGEGEGRPYEGTQTAKLKVTKGGPLPFAWDILSPQFMYGSKAYVKHPADIPDYLKLSFPEGFKWERVMNFEDGGVVTVTQDSSLQDGEFIYKVKLRGTNFPSDGPVMQKKTMGWEASSERMYPEDGALKGEIKQRLKLKDGGHYDAEVKTTYKAKKPVQLPGAYNVNIKLDITSHNEDYTIVEQYERAEGRHSTGGMDELYK
YFP	MVSKGEELFTGVVPILVELDGDVNGHKFSVSGEGEGDATYGKLTLKFICTTGKLPVPWPTLVTTFGYGLMCFARYPDHMKQHDFFKSAMPEGYVQERTIFFKDDGNYKTRAEVKFEGDTLVNCIELKGIDFKEDGNILGHKLEYNYNSHNVYIMADKQKNGIKVNFKIRHNIEDGSVQLADHYQQNTPIGDGPVLLPDNHYLSYQSALSKDPNEKRDHMVLLEFVTAAGITLGMDELYK
GS10 linker	GGSGGGSGGS
Protease inducible elements
nLuc_A:tevs:B	MEQKLISEEDLGSGEDAKNIKKGPAPFYPLEDGTAGEQLHKAMKRYALVPGTIAFTDAHIEVDITYAEYFEMSVRLAEAMKRYGLNTNHRIVVCSENSLQFFMPVLGALFIGVAVAPANDIYNERELLNSMGISQPTVVFVSKKGLQKILNVQKKLPIIQKIIIMDSKTDYQGFQSMYTFVTSHLPPGFNEYDFVPESFDRDKTIALIMNSSGSTGLPKGVALPHRTACVRFSHARDPIFGNQIIPDTAILSVVPFHHGFGMFTTLGYLICGFRVVLMYRFEEELFLRSLQDYKIQSALLVPTLFSFFAKSTLIDKYDLSNLHEIASGGAPLSKEVGEAVAKRFHLPGIRQGYGLTETTSAILITPEGDDKPGAVGKVVPFFEAKVVDLDTGKTLGVNQ…
	Dark red: Myc tag; Gray: N terminal firefly luciferase; Yellow highlight: DHD13_XAAA_A; Green highlight: DHD13_XAAA_B; Light blue: TEVp cleavage site (tevs); Black: GS linker
nLuc_A:sbmvs:B	MEQKLISEEDLGSGEDAKNIKKGPAPFYPLEDGTAGEQLHKAMKRYALVPGTIAFTDAHIEVDITYAEYFEMSVRLAEAMKRYGLNTNHRIVVCSENSLQFFMPVLGALFIGVAVAPANDIYNERELLNSMGISQPTVVFVSKKGLQKILNVQKKLPIIQKIIIMDSKTDYQGFQSMYTFVTSHLPPGFNEYDFVPESFDRDKTIALIMNSSGSTGLPKGVALPHRTACVRFSHARDPIFGNQIIPDTAILSVVPFHHGFGMFTTLGYLICGFRVVLMYRFEEELFLRSLQDYKIQSALLVPTLFSFFAKSTLIDKYDLSNLHEIASGGAPLSKEVGEAVAKRFHLPGIRQGYGLTETTSAILITPEGDDKPGAVGKVVPFFEAKVVDLDTGKTLGVNQ…
	Dark red: Myc tag; Gray: N terminal firefly luciferase; Yellow highlight: DHD13_XAAA_A; Green highlight: DHD13_XAAA_B; Dark blue: SbMVp cleavage site; Black: GS linker
nPPVp_A	MEQKLISEEDLSKSLFRGLRDYNPIASSICQLNNSSGARQSEMFGLGFGGLIVTNQHLFKRNDGELTIRSHHGEFVVKDTKTLKLLPCKGRDIVIIRLPKDFPPFPKRLQFRTPTTEDRVCLIGSNFQTGGSGGGSGGSTKEDILERQRKIIERAQEIHRRQQEILEELERIIR-
	Dark red: Myc tag; Teal: N terminal PPVp; Yellow highlight: DHD13_XAAA_A; Black: GS linker
nPPVp_A:sbmvs:B	MEQKLISEEDLSKSLFRGLRDYNPIASSICQLNNSSGARQSEMFGLGFGGLIVTNQHLFKRNDGELTIRSHHGEFVVKDTKTLKLLPCKGRDIVIIRLPKDFPPFPKRLQFRTPTTEDRVCLIGSNFQTGGSGGGSGGSTKEDILERQRKIIERAQEIHRRQQEILEELERIIRGGSGGGESVSLQSGGSGGGEEAMKRMLKLLEESLRLLKELLELSEESAQLLYEQR
	Dark red: Myc tag; Teal: N terminal PPVp; Yellow highlight: DHD13_XAAA_A; Green highlight: DHD13_XAAA_B; Dark blue: SbMVp cleavage site; Black: GS linker
nPPVp_A:sbmvs:B_cPPVp*	MEQKLISEEDLSKSLFRGLRDYNPIASSICQLNNSSGARQSEMFGLGFGGLIVTNQHLFKRNDGELTIRSHHGEFVVKDTKTLKLLPCKGRDIVIIRLPKDFPPFPKRLQFRTPTTEDRVCLIGSNFQTGGSGGGSGGSTKEDILERQRKIIERAQEIHRRQQEILEELERIIRGGSGGGESVSLQSGGSGGGEEAMKRMLKLLEESLRLLKELLELSEESAQLLYEQRGGSGGGSGGSKSISSTMSETSATYPVDNSHFWKHWISTKDGHAGLPIVSTRDGSILGLHSLANSTNTQNFYAAFPDNFETTYLSNQDNDNWIKQWRYNPDEVCWGSLQLKRDIPQSPFTICKLLTDLDGEFVYTQ-
	Dark red: Myc tag; Teal: N terminal PPVp; Yellow highlight: DHD13_XAAA_A; Green highlight: DHD13_XAAA_B; Dark blue: SbMVp cleavage site; Black: GS linker; Pink: cPPVp*; Red highlight: mutated amino acid
BCD_cPPVp	MEEAMKRMLKLLEESLRLLKELLELSEESAQLLYEQRSGSGTEKRLLEEAERAHREQKEIIKKAQELHRRLEEIVRQSGSSEEAKKEAKKILEEIRELSKRSLELLREILYLSQEQKGGSGGGSGGSKSISSTMSETSATYPVDNSHFWKHWISTKDGHCGLPIVSTRDGSILGLHSLANSTNTQNFYAAFPDNFETTYLSNQDNDNWIKQWRYNPDEVCWGSLQLKRDIPQSPFTICKLLTDLDGEFVYTQ
	Green highlight: DHD13_XAAA_B; Blue highlight: DHD13_XAAA_C; Purple highlight: DHD13_XAAA_D; Teal: C terminal PPVp; Black: GS linker
Potyviral proteases
TEVp	MGESLFKGPRDYNPISSTICHLTNESDGHTTSLYGIGFGPFIITNKHLFRRNNGTLLVQSLHGVFKVKNTTTLQQHLIDGRDMIIIRMPKDFPPFPQKLKFREPQREERICLVTTNFQTKSMSSMVSDTSCTFPSSDGIFWKHWIQTKDGQCGSPLVSTRDGFIVGIHSASNFTNTNNYFTSVPKNFMELLTNQEAQQWVSGWRLNADSVLWGGHKVFMSKPEEPFQPVKEATQLMNEGGGLE
FRB_nTEVp	MEQKLISEEDLILWHEMWHEGLEEASRLYFGERNVKGMFEVLEPLHAMMERGPQTLKETSFNQAYGRDLMEAQEWCRKYMKSGNVKDLLQAWDLYYHVFRRISKGSGSGESLFKGPRDYNPISSTICHLTNESDGHTTSLYGIGFGPFIITNKHLFRRNNGTLLVQSLHGVFKVKNTTTLQQHLIDGRDMIIIRMPKDFPPFPQKLKFREPQREERICLVTTNFQT
	Dark red: Myc tag; Orange: FRB; Light blue: N terminal TEVp; Black: GS linker
FKBP_cTEVp	MGVQVETISPGDGRTFPKRGQTCVVHYTGMLEDGKKFDSSRDRNKPFKFMLGKQEVIRGWEEGVAQMSVGQRAKLTISPDYAYGATGHPGIIPPHATLVFDVELLKLEGSGSKSMSSMVSDTSCTFPSSDGIFWKHWIQTKDGQCGSPLVSTRDGFIVGIHSASNFTNTNNYFTSVPKNFMELLTNQEAQQWVSGWRLNADSVLWGGHKVFMSKPEEPFQPVKEATQLMSELVYSQDTYRYI
	Yellow: FKBP; Light blue: C terminal TEVp; Black: GS linker; Green: HA tag
PPVp	MSKSLFRGLRDYNPIASSICQLNNSSGARQSEMFGLGFGGLIVTNQHLFKRNDGELTIRSHHGEFVVKDTKTLKLLPCKGRDIVIIRLPKDFPPFPKRLQFRTPTTEDRVCLIGSNFQTKSISSTMSETSATYPVDNSHFWKHWISTKDGHCGLPIVSTRDGSILGLHSLANSTNTQNFYAAFPDNFETTYLSNQDNDNWIKQWRYNPDEVCWGSLQLKRDIPQSPFTICKLLTDLDGEFVYTQ
PPV protease reporter
cycLucPPVs	MIKIATRKYLGKQNVYDIGVERDHNFALKNGFIASNCFNDTYRYIDTAILSVVPFHHGFGMFTTLGYLICGFRVVLMYRFEEELFLRSLQDYKIQSALLVPTLFSFFAKSTLIDKYDLSNLHEIASGGAPLSKEVGEAVAKRFHLPGIRQGYGLTETTSAILITPEGDDKPGAVGKVVPFFEAKVVDLDTGKTLGVNQRGELCVRGPMIMSGYVNNPEATNALIDKDGWLHSGDIAYWDEDEHFFIVDRLKSLIKYKGYQVAPAELESILLQHPNIFDAGVAGLPDDDAGELPAAVVVLEHGKTMTEKEIVDYVASQVTTAKKLRGGVVFVDEVPKGLTGKLDARKIREILIKAKKGSNVVVHQAGGAKNIKKGPAPFYPLEDGTAGEQLHKAMKRYAL…
	Red: C terminal intein; Gray: cyclic split firefly luciferase. C terminal Luc 243-544, N-terminal Luc 4-233; Teal: PPV protease restriction site; Dark red: N terminal intein; Violet: Degradation tag.
Tetracyclin responsive elements
Tet-On 3G	MSRLDKSKVINSALELLNGVGIEGLTTRKLAQKLGVEQPTLYWHVKNKRALLDALPIEMLDRHHTHSCPLEGESWQDFLRNNAKSYRCALLSHRDGAKVHLGTRPTEKQYETLENQLAFLCQQGFSLENALYALSAVGHFTLGCVLEEQEHQVAKEERETPTTDSMPPLLKQAIELFDRQGAEPAFLFGLELIICGLEKQLKCESGGPTDALDDFDLDMLPADALDDFDLDMLPADALDDFDLDMLPG-
Tet-On plasmids (DNA sequences)
pTRE3G_B	Tttactccctatcagtgatagagaacgtatgaagagtttactccctatcagtgatagagaacgtatgcagactttactccctatcagtgatagagaacgtataaggagtttactccctatcagtgatagagaacgtatgaccagtttactccctatcagtgatagagaacgtatctacagtttactccctatcagtgatagagaacgtatatccagtttactccctatcagtgatagagaacgtatgtcgaggtaggcgtgtacggtgggcgcctataaaagcagagctcgtttagtgaaccgtcagatcgcctggagcaattccacaacacttttgtcttatacttgtgccgcaccggtaagcagaggatcttagagggtatataatggaagctcgac…
	Gray: TRE3G binding site; Blue: minimal promoter; Orange: DHD13_XAAA_B
pTRE3G_fLuc	Tttactccctatcagtgatagagaacgtatgaagagtttactccctatcagtgatagagaacgtatgcagactttactccctatcagtgatagagaacgtataaggagtttactccctatcagtgatagagaacgtatgaccagtttactccctatcagtgatagagaacgtatctacagtttactccctatcagtgatagagaacgtatatccagtttactccctatcagtgatagagaacgtatgtcgaggtaggcgtgtacggtgggcgcctataaaagcagagctcgtttagtgaaccgtcagatcgcctggagcaattccacaacacttttgtcttatacttgtgccgcaccggtaagcagaggatcttagagggtatataatggaagctcgac…
	Gray: TRE3G binding site; Blue: minimal promoter; Purple: firefly luciferase
Transcription activation elements
TALE[A]:NLS:	MHHHHHHDYKDHDGDYKDHDIDYKDDDDKMAPKKKRKVGIHRGVPMVDLRTLGYSQQQQEKIKPKVRSTVAQHHEALVGHGFTHAHIVALSQHPAALGTVAVKYQDMIAALPEATHEAIVGVGKQWSGARALEALLTVAGELRGPPLQLDTGQLLKIAKRGGVTAVEAVHAWRNALTGAPLNLTPDQVVAIASNGGGKQALETVQRLLPVLCQDHGLTPEQVVAIASNGGGKQALETVQRLLPVLCQAHGLTPDQVVAIASNIGGKQALETVQRLLPVLCQAHGLTPAQVVAIASHDGGKQALETVQRLLPVLCQDHGLTPDQVVAIASNGGGKQALETVQRLLPVLCQDHGLTPEQVVAIANNNGGKQALETVQRLLPVLCQAHGLTPDQVVAIASHD…
	Dark red: His tag; Black: TALE[A]; Yellow: nuclear localization signal, NLS;
TALE[E]:NLS:	MHHHHHHDYKDHDGDYKDHDIDYKDDDDKMAPKKKRKVGIHRGVPMVDLRTLGYSQQQQEKIKPKVRSTVAQHHEALVGHGFTHAHIVALSQHPAALGTVAVKYQDMIAALPEATHEAIVGVGKQWSGARALEALLTVAGELRGPPLQLDTGQLLKIAKRGGVTAVEAVHAWRNALTGAPLNLTPDQVVAIASHDGGKQALETVQRLLPVLCQDHGLTPEQVVAIASNGGGKQALETVQRLLPVLCQAHGLTPDQVVAIASHDGGKQALETVQRLLPVLCQAHGLTPAQVVAIASHDGGKQALETVQRLLPVLCQDHGLTPDQVVAIASNGGGKQALETVQRLLPVLCQDHGLTPEQVVAIANNNGGKQALETVQRLLPVLCQAHGLTPDQVVAIASNI…
	Dark red: His tag; Black: TALE[E]; Yellow: nuclear localization signal, NLS;
TALE[F]:NLS:	MHHHHHHDYKDHDGDYKDHDIDYKDDDDKMAPKKKRKVGIHRGVPMVDLRTLGYSQQQQEKIKPKVRSTVAQHHEALVGHGFTHAHIVALSQHPAALGTVAVKYQDMIAALPEATHEAIVGVGKQWSGARALEALLTVAGELRGPPLQLDTGQLLKIAKRGGVTAVEAVHAWRNALTGAPLNLTPDQVVAIASHDGGKQALETVQRLLPVLCQDHGLTPEQVVAIASNIGGKQALETVQRLLPVLCQAHGLTPDQVVAIASNIGGKQALETVQRLLPVLCQAHGLTPAQVVAIASNGGGKQALETVQRLLPVLCQDHGLTPDQVVAIASNIGGKQALETVQRLLPVLCQDHGLTPEQVVAIASNGGGKQALETVQRLLPVLCQAHGLTPDQVVAIANNN…
	Dark red: His tag; Black: TALE[F]; Yellow: nuclear localization signal, NLS;
NLS:VP16	DPKKKRKVAPPTDVSLGDELHLDGEDVAMAHADALDDFDLDMLGDGDSPGPGFTPHDSAPYGALDMADFEFEQMFTDALGIDEYGG
	Yellow: nuclear localization signal, NLS; Black: VP16
TALE reporter sequences
[AB]10	tttactgctgctcccgcttcttccgtttccacatcttgctggcagccggggtaccgcaggcaagtcgctttactgctgctcccgcttcttccgtttccacatctatggaatcacggcggccgcccgtatctcatcctttactgctgctcccgcttcttccgtttccacatctaatgcgtcggcgtgcggccgctgccagttgcatttactgctgctcccgcttcttccgtttccacatctttggctgtcctagggtacctggacgctccttgtttactgctgctcccgcttcttccgtttccacatcttggctggtgccgcaccggtaagcagaactagaggtggcaccggtttgattgcacagctttactgctgctcccgcttcttccgtttccacat…
	Orange; TALE[A] binding site
[E]10	cttatacggtggcaccggttctcctgaaaaggcgctttgctggccggggtacctctcctgaaaaggcgcttttgacacagcgcaggctctcctgaaaaggcgcttgcggccgcatgtcagctctcctgaaaaggcgctttcgcccgtacatccaatctcctgaaaaggcgctttgcggcgtttggtccttctgctagccttatacggtggcaccggttctcctgaaaaggcgctttgctggccggggtacctctcctgaaaaggcgcttttgacacagcgcaggctctcctgaaaaggcgcttgcggccgcatgtcagctctcctgaaaaggcgctttcgcccgtacatccaatctcctgaaaaggcgctttgcggcgtttggtccttct
	Blue; TALE[E] binding site
[F]10	ttgggctcgcaaagctcctcaatatgaccgtatgtgtcggcctcgaatcgcatcaatatgaccgtatgtggcggccgctgcctgcatcaatatgaccgtatgtgaagtcgaggggcgacctcaatatgaccgtatgtgggtacctcgcgccttgtcaatatgaccgtatgtgaccggtaagcaggccggctagcttgggctcgcaaagctcctcaatatgaccgtatgtgtcggcctcgaatcgcatcaatatgaccgtatgtggcggccgctgcctgcatcaatatgaccgtatgtgaagtcgaggggcgacctcaatatgaccgtatgtgggtacctcgcgccttgtcaatatgaccgtatgtgaccggtaagcaggccg
	Green; TALE[F] binding site
pmin	Tggctggtgccgcaccggtaagcagaggatcttagagggtatataatggaagctcgacttccagctcgagggcaatccggtactgttggtaaagccacc
	Yellow: minimal promotor (pmin)
tagBFP	MSELIKENMHMKLYMEGTVDNHHFKCTSEGEGKPYEGTQTMRIKVVEGGPLPFAFDILATSFLYGSKTFINHTQGIPDFFKQSFPEGFTWERVTTYEDGGVLTATQDTSLQDGCLIYNVKIRGVNFTSNGPVMQKKTLGWEAFTETLYPADGGLEGRNDMALKLVGGSHLIANIKTTYRSKKPAKNLKMPGVYYVDYRLERIKEANNETYVEQHEVAVARYCDLPSKLGHKLN
mCitrine	MVSKGEELFTGVVPILVELDGDVNGHKFSVSGEGEGDATYGKLTLKFICTTGKLPVPWPTLVTTFGYGLMCFARYPDHMKQHDFFKSAMPEGYVQERTIFFKDDGNYKTRAEVKFEGDTLVNRIELKGIDFKEDGNILGHKLEYNYNSHNVYIMADKQKNGIKVNFKIRHNIEDGSVQLADHYQQNTPIGDGPVLLPDNHYLSYQSALSKDPNEKRDHMVLLEFVTAAGITLGMDELYK-
CAR-T ligands
pEF1a_CD19-mCitrine	MPPPRLLFFLLFLTPMEVRPEEPLVVKVEEGDNAVLQCLKGTSDGPTQQLTWSRESPLKPFLKLSLGLPGLGIHMRPLAIWLFIFNVSQQMGGFYLCQPGPPSEKAWQPGWTVNVEGSGELFRWNVSDLGGLGCGLKNRSSEGPSSPSGKLMSPKLYVWAKDRPEIWEGEPPCLPPRDSLNQSLSQDLTMAPGSTLWLSCGVPPDSVSRGPLSWTHVHPKGPKSLLSLELKDDRPARDMWVMETGLLLPRATAQDAGKYYCHRGNLTMSFHLEITARPVLWHWLLRTGGWKVSAVTLAYLIFCLCSLVGILHLQRALVLRRKRKRMTDPTRRFFKVTPPPGSGPQNQYGNVLSLPTPTSGLGRAQRWAAGLGGTAPSYGNPSSDVQADGALGSRSPPGV…
	Light green: CD19 ligand; Yellow: mCitrine; Black: GS linker;
pEF1_CD20-tagBFP	MTTPRNSVNGTFPAEPMKGPIAMQSGPKPLFRRMSSLVGPTQSFFMRESKTLGAVQIMNGLFHIALGGLLMIPAGIYAPICVTVWYPLWGGIMYIISGSLLAATEKNSRKCLVKGKMIMNSLSLFAAISGMILSIMDILNIKISHFLKMESLNFIRAHTPYINIYNCEPANPSEKNSPSTQYCYSIQSLFLGILSVMLIFAFFQELVIAGIVENEWKRTCSRPKSNIVLLSAEEKKEQTIEIKEEVVGLTETSSQPKNEEDIEIIPIQEEEEEETETNFPEPPQDQESSPIENDSSPGGSGGGSGGSSELIKENMHMKLYMEGTVDNHHFKCTSEGEGKPYEGTQTMRIKVVEGGPLPFAFDILATSFLYGSKTFINHTQGIPDFFKQSFPEGFTWERV…
	Dark green: CD20 ligand; Blue: tagBFP; Black: GS linker;
Anti-CD19 CAR-T and anti-CD20 CAR-T
scFvCD19_A	MALPVTALLLPLALLLHAARPEQKLISEEDLDIQMTQTTSSLSASLGDRVTISCRASQDISKYLNWYQQKPDGTVKLLIYHTSRLHSGVPSRFSGSGSGTDYSLTISNLEQEDIATYFCQQGNTLPYTFGGGTKLEITGGGGSGGGGSGGGGSEVKLQESGPGLVAPSQSLSVTCTVSGVSLPDYGVSWIRQPPRKGLEWLGVIWGSETTYYNSALKSRLTIIKDNSKSQVFLKMNSLQTDDTAIYYCAKHYYYGGSYAMDYWGQGTSVTVSSTTTPAPRPPTPAPTIASQPLSLRPEACRPAAGGAVHTRGLDFACDIYIWAPLAGTCGVLLLSLVITLYCKRGRKKLLYIFKQPFMRPVQTTQEEDGCSCRFPEEEEGGCELGGSGGGSGGSTKEDI…
	Yellow: CD8 leader signal; Dark red: Myc tag; Light green: scFvCD19; Gray: Hinge region; Purple: CD8 Transmembrane domain; Orange: 4-1BB domain; Yellow highlight: DHD13_XAAA_A
scFvCD19_CD	MALPVTALLLPLALLLHAARPYPYDVPDYADIQMTQTTSSLSASLGDRVTISCRASQDISKYLNWYQQKPDGTVKLLIYHTSRLHSGVPSRFSGSGSGTDYSLTISNLEQEDIATYFCQQGNTLPYTFGGGTKLEITGGGGSGGGGSGGGGSEVKLQESGPGLVAPSQSLSVTCTVSGVSLPDYGVSWIRQPPRKGLEWLGVIWGSETTYYNSALKSRLTIIKDNSKSQVFLKMNSLQTDDTAIYYCAKHYYYGGSYAMDYWGQGTSVTVSSTTTPAPRPPTPAPTIASQPLSLRPEACRPAAGGAVHTRGLDFACDIYIWAPLAGTCGVLLLSLVITLYCKRGRKKLLYIFKQPFMRPVQTTQEEDGCSCRFPEEEEGGCELGGSGGGSGGSTEKRLL…
	Yellow: CD8 leader signal; Dark blue: HA tag; Light green: scFvCD19; Gray: Hinge region; Purple: CD8 Transmembrane domain; Orange: 4-1BB domain; Blue highlight: DHD13_XAAA_C; Magenta highlight: DHD13_XAAA_D
scFvCD20_A	MALPVTALLLPLALLLHAARPEQKLISEEDLQVQLQQSGAEVKKPGSSVKVSCKASGYTFTSYNMHWVKQAPGQGLEWIGAIYPGNGDTSYNQKFKGKATLTADESTNTAYMELSSLRSEDTAFYYCARSTYYGGDWYFDVWGQGTTVTVSSGSTSGSGKPGSGEGSTKGDIQLTQSPSSLSASVGDRVTMTCRASSSVSYIHWFQQKPGKAPKPWIYATSNLASGVPVRFSGSGSGTDYTFTISSLQPEDIATYYCQQWTSNPPTFGGGTKLEIKTTTPAPRPPTPAPTIASQPLSLRPEACRPAAGGAVHTRGLDFACDIYIWAPLAGTCGVLLLSLVITLYCKRGRKKLLYIFKQPFMRPVQTTQEEDGCSCRFPEEEEGGCELGGSGGGSGGSTK…
	Yellow: CD8 leader signal; Dark red: Myc tag; Dark green: scFvCD20; Gray: Hinge region; Purple: CD8 Transmembrane domain; Orange: 4-1BB domain; Yellow highlight: DHD13_XAAA_A
scFvCD20_CD	MALPVTALLLPLALLLHAARPYPYDVPDYAQVQLQQSGAEVKKPGSSVKVSCKASGYTFTSYNMHWVKQAPGQGLEWIGAIYPGNGDTSYNQKFKGKATLTADESTNTAYMELSSLRSEDTAFYYCARSTYYGGDWYFDVWGQGTTVTVSSGSTSGSGKPGSGEGSTKGDIQLTQSPSSLSASVGDRVTMTCRASSSVSYIHWFQQKPGKAPKPWIYATSNLASGVPVRFSGSGSGTDYTFTISSLQPEDIATYYCQQWTSNPPTFGGGTKLEIKTTTPAPRPPTPAPTIASQPLSLRPEACRPAAGGAVHTRGLDFACDIYIWAPLAGTCGVLLLSLVITLYCKRGRKKLLYIFKQPFMRPVQTTQEEDGCSCRFPEEEEGGCELGGSGGGSGGSTEK…
	Yellow: CD8 leader signal; Dark blue: HA tag; Light green: scFvCD19; Gray: Hinge region; Purple: CD8 Transmembrane domain; Orange: 4-1BB domain; Blue highlight: DHD13_XAAA_C; Magenta highlight: DHD13_XAAA_D
Bia	MIHLGHILFLLLLPVAAAQTTPGERSSLPAFYPGTSGSCSGCGSLSLPIWAPLAGTCGVLLLSLVITLYCKRGRKKLLYIFKQPFMRPVQTTQEEDGCSCRFPEEEEGGCELGGSGGGSGGSEEAMKRMLKLLEESLRLLKELLELSEESAQLLYEQRGSGGGSGGGSRVKFSRSADAPAYQQGQNQLYNELNLGRREEYDVLDKRRGRDPEMGGKPRRKNPQEGLYNELQKDKMAEAYSEIGMKGERRRGKGHDGLYQGLSTATKDTYDALHMQALPPRGSGMVSKGEEDNMAIIKEFMRFKVHMEGSVNGHEFEIEGEGEGRPYEGTQTAKLKVTKGGPLPFAWDILSPQFMYGSKAYVKHPADIPDYLKLSFPEGFKWERVMNFEDGGVVTVTQDS…
	Green highlight: DHD13_XAAA_B; Orange: 4-1BB domain; dark blue: CD3ζ; Black: GS linekr; Red: mCherry; Purple: CD8 Transmembrane domain; Light green: DAP10
Bib	MRVKFSRSADAPAYQQGQNQLYNELNLGRREEYDVLDKRRGRDPEMGGKPRRKNPQEGLYNELQKDKMAEAYSEIGMKGERRRGKGHDGLYQGLSTATKDTYDALHMQALPPRGGSGGGSGGSEEAMKRMLKLLEESLRLLKELLELSEESAQLLYEQRGSGGGSGGGSKRGRKKLLYIFKQPFMRPVQTTQEEDGCSCRFPEEEEGGCELQSGYTRFSLARQVDGDNSHVEMKLAVDEEENADNNTKANVTKPKRCSGSICYGTIAVIVFFLIGFMIGYLGYGSGMVSKGEEDNMAIIKEFMRFKVHMEGSVNGHEFEIEGEGEGRPYEGTQTAKLKVTKGGPLPFAWDILSPQFMYGSKAYVKHPADIPDYLKLSFPEGFKWERVMNFEDGGVVTVT…
	Green highlight: DHD13_XAAA_B; Orange: 4-1BB domain; dark blue: CD3ζ; Black: GS linekr; Red: mCherry; Dark green: hTRF1 transmembrane domain
Bic	MRVKFSRSADAPAYQQGQNQLYNELNLGRREEYDVLDKRRGRDPEMGGKPRRKNPQEGLYNELQKDKMAEAYSEIGMKGERRRGKGHDGLYQGLSTATKDTYDALHMQALPPRKRGRKKLLYIFKQPFMRPVQTTQEEDGCSCRFPEEEEGGCELGGSGGGSGGSEEAMKRMLKLLEESLRLLKELLELSEESAQLLYEQRGSGGGSGGGSYTRFSLARQVDGDNSHVEMKLAVDEEENADNNTKANVTKPKRCSGSICYGTIAVIVFFLIGFMIGYLGYGSGMVSKGEEDNMAIIKEFMRFKVHMEGSVNGHEFEIEGEGEGRPYEGTQTAKLKVTKGGPLPFAWDILSPQFMYGSKAYVKHPADIPDYLKLSFPEGFKWERVMNFEDGGVVTVTQDS…
	Green highlight: DHD13_XAAA_B; Orange: 4-1BB domain; dark blue: CD3ζ; Black: GS linekr; Red: mCherry; Dark green: hTRF1 transmembrane domain
BIIa	MEQKLISEEDLMVSKGEEDNMAIIKEFMRFKVHMEGSVNGHEFEIEGEGEGRPYEGTQTAKLKVTKGGPLPFAWDILSPQFMYGSKAYVKHPADIPDYLKLSFPEGFKWERVMNFEDGGVVTVTQDSSLQDGEFIYKVKLRGTNFPSDGPVMQKKTMGWEASSERMYPEDGALKGEIKQRLKLKDGGHYDAEVKTTYKAKKPVQLPGAYNVNIKLDITSHNEDYTIVEQYERAEGRHSTGGMDELYKGSGRVKFSRSADAPAYQQGQNQLYNELNLGRREEYDVLDKRRGRDPEMGGKPRRKNPQEGLYNELQKDKMAEAYSEIGMKGERRRGKGHDGLYQGLSTATKDTYDALHMQALPPRGGSGGGSGGSEEAMKRMLKLLEESLRLLKELLELSEE…
	Yellow: Myc tag; Green highlight: DHD13_XAAA_B; Orange: 4-1BB domain; dark blue: CD3ζ; Black: GS linekr; Red: mCherry;
BIIb	MKRGRKKLLYIFKQPFMRPVQTTQEEDGCSCRFPEEEEGGCELGGSGGGSGGSEEAMKRMLKLLEESLRLLKELLELSEESAQLLYEQRGSGGGSGGGSRVKFSRSADAPAYQQGQNQLYNELNLGRREEYDVLDKRRGRDPEMGGKPRRKNPQEGLYNELQKDKMAEAYSEIGMKGERRRGKGHDGLYQGLSTATKDTYDALHMQALPPRGSGMVSKGEEDNMAIIKEFMRFKVHMEGSVNGHEFEIEGEGEGRPYEGTQTAKLKVTKGGPLPFAWDILSPQFMYGSKAYVKHPADIPDYLKLSFPEGFKWERVMNFEDGGVVTVTQDSSLQDGEFIYKVKLRGTNFPSDGPVMQKKTMGWEASSERMYPEDGALKGEIKQRLKLKDGGHYDAEVKTT…
	Green highlight: DHD13_XAAA_B; Orange: 4-1BB domain; dark blue: CD3ζ; Black: GS linekr; Red: mCherry;
BIIIa	MEQKLISEEDLMVSKGEEDNMAIIKEFMRFKVHMEGSVNGHEFEIEGEGEGRPYEGTQTAKLKVTKGGPLPFAWDILSPQFMYGSKAYVKHPADIPDYLKLSFPEGFKWERVMNFEDGGVVTVTQDSSLQDGEFIYKVKLRGTNFPSDGPVMQKKTMGWEASSERMYPEDGALKGEIKQRLKLKDGGHYDAEVKTTYKAKKPVQLPGAYNVNIKLDITSHNEDYTIVEQYERAEGRHSTGGMDELYKGSGRVKFSRSADAPAYQQGQNQLYNELNLGRREEYDVLDKRRGRDPEMGGKPRRKNPQEGLYNELQKDKMAEAYSEIGMKGERRRGKGHDGLYQGLSTATKDTYDALHMQALPPRKRGRKKLLYIFKQPFMRPVQTTQEEDGCSCRFPEEEE…
	Yellow: Myc tag; Green highlight: DHD13_XAAA_B; Orange: 4-1BB domain; dark blue: CD3ζ; Black: GS linekr; Red: mCherry;
BIIIb	MEEAMKRMLKLLEESLRLLKELLELSEESAQLLYEQRGSGGGSGGGSKRGRKKLLYIFKQPFMRPVQTTQEEDGCSCRFPEEEEGGCELRVKFSRSADAPAYQQGQNQLYNELNLGRREEYDVLDKRRGRDPEMGGKPRRKNPQEGLYNELQKDKMAEAYSEIGMKGERRRGKGHDGLYQGLSTATKDTYDALHMQALPPRGSGMVSKGEEDNMAIIKEFMRFKVHMEGSVNGHEFEIEGEGEGRPYEGTQTAKLKVTKGGPLPFAWDILSPQFMYGSKAYVKHPADIPDYLKLSFPEGFKWERVMNFEDGGVVTVTQDSSLQDGEFIYKVKLRGTNFPSDGPVMQKKTMGWEASSERMYPEDGALKGEIKQRLKLKDGGHYDAEVKTTYKAKKPVQLP…
	Green highlight: DHD13_XAAA_B; Orange: 4-1BB domain; dark blue: CD3ζ; Black: GS linekr; Red: mCherry;
BIVa	MEQKLISEEDLMVSKGEEDNMAIIKEFMRFKVHMEGSVNGHEFEIEGEGEGRPYEGTQTAKLKVTKGGPLPFAWDILSPQFMYGSKAYVKHPADIPDYLKLSFPEGFKWERVMNFEDGGVVTVTQDSSLQDGEFIYKVKLRGTNFPSDGPVMQKKTMGWEASSERMYPEDGALKGEIKQRLKLKDGGHYDAEVKTTYKAKKPVQLPGAYNVNIKLDITSHNEDYTIVEQYERAEGRHSTGGMDELYKGSGRVKFSRSADAPAYQQGQNQLYNELNLGRREEYDVLDKRRGRDPEMGGKPRRKNPQEGLYNELQKDKMAEAYSEIGMKGERRRGKGHDGLYQGLSTATKDTYDALHMQALPPRGGSGGGSGGSEEAMKRMLKLLEESLRLLKELLELSEE…
	Yellow: Myc tag; Green highlight: DHD13_XAAA_B; dark blue: CD3ζ; Black: GS linekr; Red: mCherry;
BIVb	MEEAMKRMLKLLEESLRLLKELLELSEESAQLLYEQRGSGGGSGGGSRVKFSRSADAPAYQQGQNQLYNELNLGRREEYDVLDKRRGRDPEMGGKPRRKNPQEGLYNELQKDKMAEAYSEIGMKGERRRGKGHDGLYQGLSTATKDTYDALHMQALPPRGSGMVSKGEEDNMAIIKEFMRFKVHMEGSVNGHEFEIEGEGEGRPYEGTQTAKLKVTKGGPLPFAWDILSPQFMYGSKAYVKHPADIPDYLKLSFPEGFKWERVMNFEDGGVVTVTQDSSLQDGEFIYKVKLRGTNFPSDGPVMQKKTMGWEASSERMYPEDGALKGEIKQRLKLKDGGHYDAEVKTTYKAKKPVQLPGAYNVNIKLDITSHNEDYTIVEQYERAEGRHSTGGMDELYK-
	Green highlight: DHD13_XAAA_B; dark blue: CD3ζ; Black: GS linekr; Red: mCherry;
antiCD19-CAR	MALPVTALLLPLALLLHAARPEQKLISEEDLDIQMTQTTSSLSASLGDRVTISCRASQDISKYLNWYQQKPDGTVKLLIYHTSRLHSGVPSRFSGSGSGTDYSLTISNLEQEDIATYFCQQGNTLPYTFGGGTKLEITGGGGSGGGGSGGGGSEVKLQESGPGLVAPSQSLSVTCTVSGVSLPDYGVSWIRQPPRKGLEWLGVIWGSETTYYNSALKSRLTIIKDNSKSQVFLKMNSLQTDDTAIYYCAKHYYYGGSYAMDYWGQGTSVTVSSTTTPAPRPPTPAPTIASQPLSLRPEACRPAAGGAVHTRGLDFACDIYIWAPLAGTCGVLLLSLVITLYCKRGRKKLLYIFKQPFMRPVQTTQEEDGCSCRFPEEEEGGCELRVKFSRSADAPAYQQ…
	Yellow: CD8 leader signal; Dark red: Myc tag; Light green: scFvCD19; Gray: Hinge region; Purple: CD8 Transmembrane domain; Orange: 4-1BB domain; Dark blue: CD3ζ;
antiCD20-CARwt	MALPVTALLLPLALLLHAARPEQKLISEEDLQVQLQQSGAEVKKPGSSVKVSCKASGYTFTSYNMHWVKQAPGQGLEWIGAIYPGNGDTSYNQKFKGKATLTADESTNTAYMELSSLRSEDTAFYYCARSTYYGGDWYFDVWGQGTTVTVSSGSTSGSGKPGSGEGSTKGDIQLTQSPSSLSASVGDRVTMTCRASSSVSYIHWFQQKPGKAPKPWIYATSNLASGVPVRFSGSGSGTDYTFTISSLQPEDIATYYCQQWTSNPPTFGGGTKLEIKTTTPAPRPPTPAPTIASQPLSLRPEACRPAAGGAVHTRGLDFACDIYIWAPLAGTCGVLLLSLVITLYCKRGRKKLLYIFKQPFMRPVQTTQEEDGCSCRFPEEEEGGCELRVKFSRSADAPA…
	Yellow: CD8 leader signal; Dark red: Myc tag; Dark green: scFvCD20; Gray: Hinge region; Purple: CD8 Transmembrane domain; Orange: 4-1BB domain; Dark blue: CD3ζ;
19/20-tanCAR	MALPVTALLLPLALLLHAARPEQKLISEEDLDIQMTQTTSSLSASLGDRVTISCRASQDISKYLNWYQQKPDGTVKLLIYHTSRLHSGVPSRFSGSGSGTDYSLTISNLEQEDIATYFCQQGNTLPYTFGGGTKLEITGGGGSGGGGSGGGGSEVKLQESGPGLVAPSQSLSVTCTVSGVSLPDYGVSWIRQPPRKGLEWLGVIWGSETTYYNSALKSRLTIIKDNSKSQVFLKMNSLQTDDTAIYYCAKHYYYGGSYAMDYWGQGTSVTVSSGGGGSGGGGSGGGGSGGGGSGGGGSQVQLQQSGAEVKKPGSSVKVSCKASGYTFTSYNMHWVKQAPGQGLEWIGAIYPGNGDTSYNQKFKGKATLTADESTNTAYMELSSLRSEDTAFYYCARSTY…
	Yellow: CD8 leader signal; Dark red: Myc tag; Light green: scFvCD19; Black: (G4S)5 linker; Dark green: scFvCD20 Gray: Hinge region; Purple: CD8 Transmembrane domain; Orange: 4-1BB domain; Dark blue: CD3ζ;
20/19-tanCAR	MALPVTALLLPLALLLHAARPEQKLISEEDLQVQLQQSGAEVKKPGSSVKVSCKASGYTFTSYNMHWVKQAPGQGLEWIGAIYPGNGDTSYNQKFKGKATLTADESTNTAYMELSSLRSEDTAFYYCARSTYYGGDWYFDVWGQGTTVTVSSGSTSGSGKPGSGEGSTKGDIQLTQSPSSLSASVGDRVTMTCRASSSVSYIHWFQQKPGKAPKPWIYATSNLASGVPVRFSGSGSGTDYTFTISSLQPEDIATYYCQQWTSNPPTFGGGTKLEIKGGGGSGGGGSGGGGSGGGGSGGGGSDIQMTQTTSSLSASLGDRVTISCRASQDISKYLNWYQQKPDGTVKLLIYHTSRLHSGVPSRFSGSGSGTDYSLTISNLEQEDIATYFCQQGNTLPYTF…
	Yellow: CD8 leader signal; Dark red: Myc tag; Dark green: scFvCD20; Black: (G4S)5 linker; Light green: scFvCD19; Gray: Hinge region; Purple: CD8 Transmembrane domain; Orange: 4-1BB domain; Dark blue: CD3ζ;
DHD9
nLuc_A	MEQKLISEEDLGSGEDAKNIKKGPAPFYPLEDGTAGEQLHKAMKRYALVPGTIAFTDAHIEVDITYAEYFEMSVRLAEAMKRYGLNTNHRIVVCSENSLQFFMPVLGALFIGVAVAPANDIYNERELLNSMGISQPTVVFVSKKGLQKILNVQKKLPIIQKIIIMDSKTDYQGFQSMYTFVTSHLPPGFNEYDFVPESFDRDKTIALIMNSSGSTGLPKGVALPHRTACVRFSHARDPIFGNQIIPDTAILSVVPFHHGFGMFTTLGYLICGFRVVLMYRFEEELFLRSLQDYKIQSALLVPTLFSFFAKSTLIDKYDLSNLHEIASGGAPLSKEVGEAVAKRFHLPGIRQGYGLTETTSAILITPEGDDKPGAVGKVVPFFEAKVVDLDTGKTLGVNQ…
	Dark red: Myc tag; Gray: N terminal firefly luciferase; Black: GS linker
nLuc_B	MEQKLISEEDLGSGEDAKNIKKGPAPFYPLEDGTAGEQLHKAMKRYALVPGTIAFTDAHIEVDITYAEYFEMSVRLAEAMKRYGLNTNHRIVVCSENSLQFFMPVLGALFIGVAVAPANDIYNERELLNSMGISQPTVVFVSKKGLQKILNVQKKLPIIQKIIIMDSKTDYQGFQSMYTFVTSHLPPGFNEYDFVPESFDRDKTIALIMNSSGSTGLPKGVALPHRTACVRFSHARDPIFGNQIIPDTAILSVVPFHHGFGMFTTLGYLICGFRVVLMYRFEEELFLRSLQDYKIQSALLVPTLFSFFAKSTLIDKYDLSNLHEIASGGAPLSKEVGEAVAKRFHLPGIRQGYGLTETTSAILITPEGDDKPGAVGKVVPFFEAKVVDLDTGKTLGVNQ…
	Dark red: Myc tag; Gray: N terminal firefly luciferase; Black: GS linker
nLuc_C	MEQKLISEEDLGSGEDAKNIKKGPAPFYPLEDGTAGEQLHKAMKRYALVPGTIAFTDAHIEVDITYAEYFEMSVRLAEAMKRYGLNTNHRIVVCSENSLQFFMPVLGALFIGVAVAPANDIYNERELLNSMGISQPTVVFVSKKGLQKILNVQKKLPIIQKIIIMDSKTDYQGFQSMYTFVTSHLPPGFNEYDFVPESFDRDKTIALIMNSSGSTGLPKGVALPHRTACVRFSHARDPIFGNQIIPDTAILSVVPFHHGFGMFTTLGYLICGFRVVLMYRFEEELFLRSLQDYKIQSALLVPTLFSFFAKSTLIDKYDLSNLHEIASGGAPLSKEVGEAVAKRFHLPGIRQGYGLTETTSAILITPEGDDKPGAVGKVVPFFEAKVVDLDTGKTLGVNQ…
	Dark red: Myc tag; Gray: N terminal firefly luciferase; Black: GS linker
nLuc_D	MEQKLISEEDLGSGEDAKNIKKGPAPFYPLEDGTAGEQLHKAMKRYALVPGTIAFTDAHIEVDITYAEYFEMSVRLAEAMKRYGLNTNHRIVVCSENSLQFFMPVLGALFIGVAVAPANDIYNERELLNSMGISQPTVVFVSKKGLQKILNVQKKLPIIQKIIIMDSKTDYQGFQSMYTFVTSHLPPGFNEYDFVPESFDRDKTIALIMNSSGSTGLPKGVALPHRTACVRFSHARDPIFGNQIIPDTAILSVVPFHHGFGMFTTLGYLICGFRVVLMYRFEEELFLRSLQDYKIQSALLVPTLFSFFAKSTLIDKYDLSNLHEIASGGAPLSKEVGEAVAKRFHLPGIRQGYGLTETTSAILITPEGDDKPGAVGKVVPFFEAKVVDLDTGKTLGVNQ…
	Dark red: Myc tag; Gray: N terminal firefly luciferase; Black: GS linker
ABC_cLuc	MGSPKEEARELIRKQKELIKEQKKLIKEAKQKSDSRDAERIWKRSREINRESKKINKRIKELIKSSGSGPPKKEAEELAEESEELHDRSEKLHERAEQGGSGGGSGGSTMTEKEIVDYVASQVTTAKKLRGGVVFVDEVPKGLTGKLDARKIREILIKAKKGGKIAVNSGSGYPYDVPDYA-
	Gray: C-terminal firefly luciferase; Green: HA tag; Black: GS linker
BCD_cLuc	MSRDAERIWKRSREINRESKKINKRIKELIKSSGSGPPKKEAEELAEESEELHDRSEKLHERAEQSSNSEEARKILEDIERISERIEEISDRIERLLRSGGSGGGSGGSTMTEKEIVDYVASQVTTAKKLRGGVVFVDEVPKGLTGKLDARKIREILIKAKKGGKIAVNSGSGYPYDVPDYA-
	Gray: C-terminal firefly luciferase; Green: HA tag; Black: GS linker
CDA_cLuc	MPKKEAEELAEESEELHDRSEKLHERAEQSSNSEEARKILEDIERISERIEEISDRIERLLRSSGSPSGPGSPKEEARELIRKQKELIKEQKKLIKEAKQGGSGGGSGGSTMTEKEIVDYVASQVTTAKKLRGGVVFVDEVPKGLTGKLDARKIREILIKAKKGGKIAVNSGSGYPYDVPDYA-
	Gray: C-terminal firefly luciferase; Green: HA tag; Black: GS linker
DAB_cLuc	MSEEARKILEDIERISERIEEISDRIERLLRSSGSPSGPGSPKEEARELIRKQKELIKEQKKLIKEAKQKSDSRDAERIWKRSREINRESKKINKRIKELIKSGGSGGGSGGSTMTEKEIVDYVASQVTTAKKLRGGVVFVDEVPKGLTGKLDARKIREILIKAKKGGKIAVNSGSGYPYDVPDYA-
	Gray: C-terminal firefly luciferase; Green: HA tag; Black: GS linker
DHD15
nLuc_A	MEQKLISEEDLGSGEDAKNIKKGPAPFYPLEDGTAGEQLHKAMKRYALVPGTIAFTDAHIEVDITYAEYFEMSVRLAEAMKRYGLNTNHRIVVCSENSLQFFMPVLGALFIGVAVAPANDIYNERELLNSMGISQPTVVFVSKKGLQKILNVQKKLPIIQKIIIMDSKTDYQGFQSMYTFVTSHLPPGFNEYDFVPESFDRDKTIALIMNSSGSTGLPKGVALPHRTACVRFSHARDPIFGNQIIPDTAILSVVPFHHGFGMFTTLGYLICGFRVVLMYRFEEELFLRSLQDYKIQSALLVPTLFSFFAKSTLIDKYDLSNLHEIASGGAPLSKEVGEAVAKRFHLPGIRQGYGLTETTSAILITPEGDDKPGAVGKVVPFFEAKVVDLDTGKTLGVNQ…
	Dark red: Myc tag; Gray: N terminal firefly luciferase; Black: GS linker
nLuc_B	MEQKLISEEDLGSGEDAKNIKKGPAPFYPLEDGTAGEQLHKAMKRYALVPGTIAFTDAHIEVDITYAEYFEMSVRLAEAMKRYGLNTNHRIVVCSENSLQFFMPVLGALFIGVAVAPANDIYNERELLNSMGISQPTVVFVSKKGLQKILNVQKKLPIIQKIIIMDSKTDYQGFQSMYTFVTSHLPPGFNEYDFVPESFDRDKTIALIMNSSGSTGLPKGVALPHRTACVRFSHARDPIFGNQIIPDTAILSVVPFHHGFGMFTTLGYLICGFRVVLMYRFEEELFLRSLQDYKIQSALLVPTLFSFFAKSTLIDKYDLSNLHEIASGGAPLSKEVGEAVAKRFHLPGIRQGYGLTETTSAILITPEGDDKPGAVGKVVPFFEAKVVDLDTGKTLGVNQ…
	Dark red: Myc tag; Gray: N terminal firefly luciferase; Black: GS linker
nLuc_C	MEQKLISEEDLGSGEDAKNIKKGPAPFYPLEDGTAGEQLHKAMKRYALVPGTIAFTDAHIEVDITYAEYFEMSVRLAEAMKRYGLNTNHRIVVCSENSLQFFMPVLGALFIGVAVAPANDIYNERELLNSMGISQPTVVFVSKKGLQKILNVQKKLPIIQKIIIMDSKTDYQGFQSMYTFVTSHLPPGFNEYDFVPESFDRDKTIALIMNSSGSTGLPKGVALPHRTACVRFSHARDPIFGNQIIPDTAILSVVPFHHGFGMFTTLGYLICGFRVVLMYRFEEELFLRSLQDYKIQSALLVPTLFSFFAKSTLIDKYDLSNLHEIASGGAPLSKEVGEAVAKRFHLPGIRQGYGLTETTSAILITPEGDDKPGAVGKVVPFFEAKVVDLDTGKTLGVNQ…
	Dark red: Myc tag; Gray: N terminal firefly luciferase; Black: GS linker
nLuc_D	MEQKLISEEDLGSGEDAKNIKKGPAPFYPLEDGTAGEQLHKAMKRYALVPGTIAFTDAHIEVDITYAEYFEMSVRLAEAMKRYGLNTNHRIVVCSENSLQFFMPVLGALFIGVAVAPANDIYNERELLNSMGISQPTVVFVSKKGLQKILNVQKKLPIIQKIIIMDSKTDYQGFQSMYTFVTSHLPPGFNEYDFVPESFDRDKTIALIMNSSGSTGLPKGVALPHRTACVRFSHARDPIFGNQIIPDTAILSVVPFHHGFGMFTTLGYLICGFRVVLMYRFEEELFLRSLQDYKIQSALLVPTLFSFFAKSTLIDKYDLSNLHEIASGGAPLSKEVGEAVAKRFHLPGIRQGYGLTETTSAILITPEGDDKPGAVGKVVPFFEAKVVDLDTGKTLGVNQ…
	Dark red: Myc tag; Gray: N terminal firefly luciferase; Black: GS linker
ABC_cLuc	MTREELLRENIELAKEHIEIMREILELLQKMEELLEKARGADEDVAKTIKELLRRLKEIIERNQRIAKEHEYIARERSSGSGPGTERKLLERSRRLQEESKRLLDEMAEIMRRIKKLLKKGGSGGGSGGSTMTEKEIVDYVASQVTTAKKLRGGVVFVDEVPKGLTGKLDARKIREILIKAKKGGKIAVNSGSGYPYDVPDYA-
	Gray: C-terminal firefly luciferase; Green: HA tag; Black: GS linker
BCD_cLuc	MEDVAKTIKELLRRLKEIIERNQRIAKEHEYIARERSSGSGPGTERKLLERSRRLQEESKRLLDEMAEIMRRIKKLLKKARGADEKVLDELRKIIERIRELLDRSRKIHERSEEIAYKEEGGSGGGSGGSTMTEKEIVDYVASQVTTAKKLRGGVVFVDEVPKGLTGKLDARKIREILIKAKKGGKIAVNSGSGYPYDVPDYA-
	Gray: C-terminal firefly luciferase; Green: HA tag; Black: GS linker
CDA_cLuc	MGTERKLLERSRRLQEESKRLLDEMAEIMRRIKKLLKKARGADEKVLDELRKIIERIRELLDRSRKIHERSEEIAYKEESGSPSGPTREELLRENIELAKEHIEIMREILELLQKMEELLEKGGSGGGSGGSTMTEKEIVDYVASQVTTAKKLRGGVVFVDEVPKGLTGKLDARKIREILIKAKKGGKIAVNSGSGYPYDVPDYA-
	Gray: C-terminal firefly luciferase; Green: HA tag; Black: GS linker
DAB_cLuc	MEKVLDELRKIIERIRELLDRSRKIHERSEEIAYKEESGSPSGPTREELLRENIELAKEHIEIMREILELLQKMEELLEKARGADEDVAKTIKELLRRLKEIIERNQRIAKEHEYIARERSGGSGGGSGGSTMTEKEIVDYVASQVTTAKKLRGGVVFVDEVPKGLTGKLDARKIREILIKAKKGGKIAVNSGSGYPYDVPDYA-
	Gray: C-terminal firefly luciferase; Green: HA tag; Black: GS linker
DHD37
nLuc_A	MEQKLISEEDLGSGEDAKNIKKGPAPFYPLEDGTAGEQLHKAMKRYALVPGTIAFTDAHIEVDITYAEYFEMSVRLAEAMKRYGLNTNHRIVVCSENSLQFFMPVLGALFIGVAVAPANDIYNERELLNSMGISQPTVVFVSKKGLQKILNVQKKLPIIQKIIIMDSKTDYQGFQSMYTFVTSHLPPGFNEYDFVPESFDRDKTIALIMNSSGSTGLPKGVALPHRTACVRFSHARDPIFGNQIIPDTAILSVVPFHHGFGMFTTLGYLICGFRVVLMYRFEEELFLRSLQDYKIQSALLVPTLFSFFAKSTLIDKYDLSNLHEIASGGAPLSKEVGEAVAKRFHLPGIRQGYGLTETTSAILITPEGDDKPGAVGKVVPFFEAKVVDLDTGKTLGVNQ…
	Dark red: Myc tag; Gray: N terminal firefly luciferase; Black: GS linker
nLuc_B	MEQKLISEEDLGSGEDAKNIKKGPAPFYPLEDGTAGEQLHKAMKRYALVPGTIAFTDAHIEVDITYAEYFEMSVRLAEAMKRYGLNTNHRIVVCSENSLQFFMPVLGALFIGVAVAPANDIYNERELLNSMGISQPTVVFVSKKGLQKILNVQKKLPIIQKIIIMDSKTDYQGFQSMYTFVTSHLPPGFNEYDFVPESFDRDKTIALIMNSSGSTGLPKGVALPHRTACVRFSHARDPIFGNQIIPDTAILSVVPFHHGFGMFTTLGYLICGFRVVLMYRFEEELFLRSLQDYKIQSALLVPTLFSFFAKSTLIDKYDLSNLHEIASGGAPLSKEVGEAVAKRFHLPGIRQGYGLTETTSAILITPEGDDKPGAVGKVVPFFEAKVVDLDTGKTLGVNQ…
	Dark red: Myc tag; Gray: N terminal firefly luciferase; Black: GS linker
nLuc_C	MEQKLISEEDLGSGEDAKNIKKGPAPFYPLEDGTAGEQLHKAMKRYALVPGTIAFTDAHIEVDITYAEYFEMSVRLAEAMKRYGLNTNHRIVVCSENSLQFFMPVLGALFIGVAVAPANDIYNERELLNSMGISQPTVVFVSKKGLQKILNVQKKLPIIQKIIIMDSKTDYQGFQSMYTFVTSHLPPGFNEYDFVPESFDRDKTIALIMNSSGSTGLPKGVALPHRTACVRFSHARDPIFGNQIIPDTAILSVVPFHHGFGMFTTLGYLICGFRVVLMYRFEEELFLRSLQDYKIQSALLVPTLFSFFAKSTLIDKYDLSNLHEIASGGAPLSKEVGEAVAKRFHLPGIRQGYGLTETTSAILITPEGDDKPGAVGKVVPFFEAKVVDLDTGKTLGVNQ…
	Dark red: Myc tag; Gray: N terminal firefly luciferase; Black: GS linker
nLuc_D	MEQKLISEEDLGSGEDAKNIKKGPAPFYPLEDGTAGEQLHKAMKRYALVPGTIAFTDAHIEVDITYAEYFEMSVRLAEAMKRYGLNTNHRIVVCSENSLQFFMPVLGALFIGVAVAPANDIYNERELLNSMGISQPTVVFVSKKGLQKILNVQKKLPIIQKIIIMDSKTDYQGFQSMYTFVTSHLPPGFNEYDFVPESFDRDKTIALIMNSSGSTGLPKGVALPHRTACVRFSHARDPIFGNQIIPDTAILSVVPFHHGFGMFTTLGYLICGFRVVLMYRFEEELFLRSLQDYKIQSALLVPTLFSFFAKSTLIDKYDLSNLHEIASGGAPLSKEVGEAVAKRFHLPGIRQGYGLTETTSAILITPEGDDKPGAVGKVVPFFEAKVVDLDTGKTLGVNQ…
	Dark red: Myc tag; Gray: N terminal firefly luciferase; Black: GS linker
ABC_cLuc	MDSDEHLKKLKTFLENLRRHLDRLDKHIKQLRDILSENPEDERVKDVIDLSERSVRIVKTVIKIFEDSVRKKESGSGPGSDDKELDKLLDTLEKILQTATKIIDDANKLLEKLRRGGSGGGSGGSTMTEKEIVDYVASQVTTAKKLRGGVVFVDEVPKGLTGKLDARKIREILIKAKKGGKIAVNSGSGYPYDVPDYA-
	Gray: C-terminal firefly luciferase; Green: HA tag; Black: GS linker
BCD_cLuc	MERVKDVIDLSERSVRIVKTVIKIFEDSVRKKESGSGPGSDDKELDKLLDTLEKILQTATKIIDDANKLLEKLRRSERKDPKVVETYVELLKRHEKAVKELLEIAKTHAKKVEGGSGGGSGGSTMTEKEIVDYVASQVTTAKKLRGGVVFVDEVPKGLTGKLDARKIREILIKAKKGGKIAVNSGSGYPYDVPDYA-
	Gray: C-terminal firefly luciferase; Green: HA tag; Black: GS linker
CDA_cLuc	MGSDDKELDKLLDTLEKILQTATKIIDDANKLLEKLRRSERKDPKVVETYVELLKRHEKAVKELLEIAKTHAKKVESGSPSGPDSDEHLKKLKTFLENLRRHLDRLDKHIKQLRDILSEGGSGGGSGGSTMTEKEIVDYVASQVTTAKKLRGGVVFVDEVPKGLTGKLDARKIREILIKAKKGGKIAVNSGSGYPYDVPDYA-
	Gray: C-terminal firefly luciferase; Green: HA tag; Black: GS linker
DAB_cLuc	MPKVVETYVELLKRHEKAVKELLEIAKTHAKKVESGSPSGPDSDEHLKKLKTFLENLRRHLDRLDKHIKQLRDILSENPEDERVKDVIDLSERSVRIVKTVIKIFEDSVRKKEGGSGGGSGGSTMTEKEIVDYVASQVTTAKKLRGGVVFVDEVPKGLTGKLDARKIREILIKAKKGGKIAVNSGSGYPYDVPDYA-
	Gray: C-terminal firefly luciferase; Green: HA tag; Black: GS linker
