# Supplementary material for: Segmentation strategy of de novo designed four-helical bundles expands protein oligomerization modalities for cell regulation
Source: Nat Commun. 2023 Apr 8;14:1995. doi: 10.1038/s41467-023-37765-6 (PMC10082849; doi:10.1038/s41467-023-37765-6)
Supplement: Supplementary file 6 — Source Data [file 41467_2023_37765_MOESM6_ESM.xlsx]

## Sheet: Fig.2b
		0 ng				1 ng				5 ng				10 ng				25 ng				50 ng
	nLuc:AB CD:cLuc	0	0	0	0	0.004	0.004	0.003	0.004	2.723	3.114	3.146	3.314	6.22	3.556	4.839	7.333	12.049	17.067	20.445	21.424	32.202	34.616	29.216	33.656
	nLuc:BC DA:cLuc	0.073	0.076	0.059	0.049	0.504	0.604	0.602	0.556	9.395	10.343	10.409	10.586	18.944	20.133	21.074	20.686	39.23	43.699	45.404	41.16	55.727	67.461	68.625	66.646

## Sheet: Fig.2c
		0 ng				1 ng				5 ng				10 ng				25 ng				50 ng
	nLuc:A BCD:cLuc	0	0	0	0	0.245	0.285	0.301	0.302	4.161	5.114	4.788	5.317	9.904	11.422	10.929	12.025	21.8	24.158	26.774	26.41	45.144	55.247	63.785	54.658
	nLuc:B CDA:cLuc	0.035	0.036	0.049	0.066	0.564	0.664	0.658	0.675	6.635	8.46	7.661	8.251	13.297	16.177	17.03	18.146	31.332	34.912	39.746	37.534	49.903	56.035	70.461	67.972
	nLuc:C DAB:cLuc	0	0	0	0	0	0	0	0	0.002	0.001	0.001	0.001	0.003	0.003	0.003	0.004	0.024	0.023	0.023	0.023	0.122	0.152	0.138	0.17
	nLuc:D ABC:cLuc	0.001	0	0.001	0.002	0.172	0.032	0.016	0.02	2.671	1.107	2.595	2.293	6.038	7.112	8.097	5.067	19.958	22.922	21.426	24.519	37.157	44.89	47.186	48.308

## Sheet: Fig3b
		nLuc
		A				B				C				D				ABC				BCD				CDA				DAB				AB				BC				CD				DA
cLuc	BCD	7.239	7.062	8.899	8.447	5.847	6.828	6.556	4.807	0.012	0.012	0.015	0.011	0.124	0.123	0.11	0.073	0.674	0.919	0.841	0.789	0.081	0.077	0.067	0.043	1.932	2.491	2.402	2.286	0.014	0.011	0.013	0.007	0.305	0.549	0.517	0.397	1.8	1.658	1.621	1.231	0.003	0.005	0.005	0.005	0.733	0.705	0.592	0.361
	CDA	0.027	0.045	0.033	0.032	10.161	10.289	9.948	8.462	0.001	0.001	0.001	0.002	6.98	7.606	6.816	6.18	0.05	0.065	0.061	0.059	6.654	5.903	6.654	5.596	0.007	0.007	0.008	0.007	1.451	1.358	1.269	0.882	0.063	0.095	0.086	0.067	6.368	6.2	6.5	5.744	0.02	0.028	0.026	0.02	0.098	0.098	0.085	0.044
	DAB	4.166	5.241	5.373	5.144	0.072	0.077	0.065	0.042	0.129	0.184	0.219	0.195	1.457	1.421	1.263	0.794	0.249	0.322	0.304	0.284	0.019	0.014	0.017	0.009	2.18	2.783	2.942	2.928	0.189	0.218	0.197	0.113	0.05	0.071	0.076	0.081	0.042	0.037	0.036	0.02	0.21	0.234	0.206	0.17	0.004	0.005	0.005	0.002
	ABC	0.037	0.048	0.043	0.048	1.121	0.993	1.045	0.637	0.005	0.004	0.005	0.005	8.103	8.496	7.805	7.575	0.011	0.016	0.016	0.014	0.377	0.363	0.32	0.242	0.087	0.102	0.108	0.106	1.634	1.61	1.744	1.48	0.017	0.025	0.029	0.022	1.048	1.102	1.054	0.753	0.114	0.152	0.152	0.147	1.774	1.626	1.718	0.839
	D	0.043	0.076	0.09	0.15	0.056	0.048	0.036	0.032	0.001	0.001	0.001	0	0.576	0.451	0.25	-0.112	6.527	6.694	7.177	6.689	0.009	0.009	0.007	0.005	4.904	5.386	5.61	5.64	0.723	0.705	0.562	0.474	0.402	0.601	0.559	0.523	0.116	0.108	0.114	0.07	0.262	0.279	0.326	0.302	0.002	0.002	0.001	0.001
	A	0.006	0.007	0.007	0.008	2.943	2.611	2.38	2.227	0.004	0.006	0.007	0.006	0.015	0.015	0.012	0.014	0.127	0.109	0.151	0.108	7.337	7.45	6.775	6.182	0.009	0.009	0.011	0.01	2.503	2.327	1.921	2.406	0.054	0.043	0.051	0.037	1.676	1.474	1.376	1.109	0.005	0.006	0.008	0.007	0.006	0.006	0.004	0.003
	B	0.976	1.838	2.083	2.793	0.28	0.243	0.231	0.194	0	0	0.001	0	0.052	0.044	0.039	0.027	0.438	0.613	0.65	0.593	0.355	0.302	0.261	0.146	7.059	7.612	6.763	8.084	0.013	0.009	0.009	0.007	0.036	0.063	0.077	0.063	0.262	0.212	0.192	0.142	0.024	0.035	0.03	0.023	0.097	0.081	0.064	0.042
	C	0.003	0.005	0.005	0.005	0.009	0.01	0.01	0.006	0	0	0	0	0.004	0.005	0.004	0.003	0.004	0.005	0.006	0.005	0.011	0.009	0.008	0.005	0.003	0.002	0.003	0.002	2.954	2.827	2.566	2.003	0.001	0.003	0.002	0.002	0.013	0.012	0.011	0.009	0.002	0.001	0.002	0.002	0.001	0.001	0	0.001
	CD	0.015	0.021	0.017	0.018	0.662	0.649	0.608	0.381	0.001	0.002	0.001	0.001	0.011	0.012	0.011	0.008	1.498	1.526	1.41	1.413	0.046	0.044	0.03	0.021	0.052	0.068	0.068	0.06	0.012	0.012	0.012	0.011	4.92	5.587	5.377	5.23	2.203	2.069	2.063	1.545	0.099	0.154	0.126	0.098	0.055	0.055	0.044	0.031
	DA	0.014	0.011	0.008	0.011	6.413	5.845	6.468	5.672	0.001	0.001	0.001	0.001	0.179	0.178	0.142	0.207	0.016	0.016	0.017	0.017	4.745	4.7	4.492	4.746	0.003	0.003	0.003	0.003	0.115	0.136	0.123	0.143	0.397	0.444	0.407	0.388	6.437	6.746	6.768	6.483	0.069	0.091	0.096	0.084	4.264	3.845	3.905	3.655
	AB	0.019	0.03	0.034	0.03	0.092	0.087	0.084	0.058	0.001	0.001	0.001	0.001	0.3	0.267	0.251	0.124	0.457	0.611	0.563	0.517	0.054	0.056	0.051	0.023	2.549	2.797	3.056	2.724	0.013	0.012	0.011	0.008	2.118	2.921	2.886	2.862	1.448	1.33	1.263	1.005	5.405	5.923	6.035	5.914	0.065	0.068	0.061	0.04
	BC	0.099	0.177	0.16	0.155	0.679	0.661	0.695	0.286	0.015	0.026	0.022	0.02	0.64	0.604	0.471	0.32	0.077	0.103	0.077	0.075	0.13	0.145	0.127	0.063	0.905	1.128	1.154	1.03	0.121	0.115	0.099	0.092	0.294	0.405	0.486	0.406	2.408	2.174	2.066	1.419	0.378	0.528	0.597	0.516	6.416	6.636	6.447	5.021

## Sheet: Fig.4b
				no protease				TEVp
	nLuc_A:tevs:B (ng)	BCD_cLuc (ng)	0	0	0	0	0	0	0	0	0
			1	0.007	0.008	0.012	0.012	0.473	0.416	0.411	0.262
			2.5	0.031	0.03	0.038	0.047	2.06	1.793	1.729	1.124
			5	0.085	0.081	0.1	0.118	4.688	4.316	4.325	2.32
			10	0.256	0.363	0.263	0.447	9.677	9.431	9.505	5.973
			25	1.768	1.592	1.648	2.258	24.086	22.084	19.232	13.177
	nLuc_A (ng)	BCD_cLuc (ng)	0	0.002	0.002	0.002	0.002	0.01	0.014	0.016	0.014
			1	0.448	0.556	0.571	0.458	0.761	0.718	0.649	0.467
			2.5	2.775	3.165	3.534	3.379	2.86	2.474	2.472	1.704
			5	5.383	6.231	6.882	6.122	5.296	4.841	4.697	3.108
			10	10.883	13.207	14.437	13.664	10.53	10.02	10.364	6.114
			25	20.533	24.941	27.614	23.79	16.426	15.572	15.488	13.156

## Sheet: Fig.4c
				no protease				SbMVp
	nLuc_A:sbmvs:B (ng)	BCD_cLuc (ng)	0	0	0	0.001	0.001	0.001	0.001	0.001	0.001
			1	0.006	0.008	0.008	0.009	0.631	0.643	0.501	0.408
			2.5	0.024	0.031	0.032	0.038	2.452	2.431	2.307	1.553
			5	0.062	0.094	0.097	0.125	5.456	5.819	5.064	3.481
			10	0.251	0.275	0.34	0.309	11.829	12.72	10.146	7.774
			25	1.341	1.798	1.873	1.723	29.733	27.135	22.783	18.015
	nLuc_A (ng)	BCD_cLuc (ng)	0	0.001	0.001	0.002	0.004	0.022	0.032	0.036	0.031
			1	0.648	0.821	0.927	0.999	1.131	1.053	0.911	0.655
			2.5	2.517	3.37	3.598	4.028	3.979	4.209	3.801	2.709
			5	5.174	7.093	7.271	7.771	8.322	7.785	6.883	5.134
			10	11.022	13.944	14.139	15.439	16.204	15.441	11.815	12.445
			25	25.306	28.378	28.399	27.477	31.831	29.957	25.153	22.047

## Sheet: Fig. 4e
			nLucA:TEVsB, BCDcLuc no inductor				nLucA:TEVsB, BCDcLuc 1uM rapamycin
		0:15:00	0.363	0.381	0.452	0.439	0.484	0.586	0.62	0.551
		0:30:00	0.495	0.503	0.405	0.451	0.905	0.772	0.972	0.846
		1:00:00	0.495	0.63	0.659	0.653	1.247	1.337	1.303	1.373

## Sheet: Fig.4g
		no protease				25ng SbMVp
	nPPVp:A 2,5ng*, BCD:cPPVp 2,5ng	0.403	0.441	0.366	0.375	0.391	0.382	0.414	0.45
	nPPVp:A:SbMVs:B 2,5ng*, BCD:cPPVp 2,5ng	0.113	0.143	0.139	0.137	0.307	0.382	0.322	0.358
	nPPVp:A:SbMVs:B:cPPVp* 2,5ng, BCD:cPPVp2,5ng*	0.052	0.054	0.052	0.042	0.272	0.265	0.235	0.231

## Sheet: Fig.5b
	DHD9	0 ng				1 ng				5 ng				10 ng				25 ng				50 ng
	nLuc:A BCD:cLuc	0	0.002	0.002	0.002	0.007	0.008	0.006	0.007	1.381	1.8	2.096	2.263	3.339	4.452	5.04	5.248	11.639	15.95	18.647	19.758	29.989	41.14	45.299	39.272
	nLuc:B CDA:cLuc	0.128	0.169	0.173	0.288	0.006	0.008	0.007	0.007	1.151	1.749	1.181	1.201	2.657	3.763	4.272	2.62	8.827	12.895	13.623	10.226	22.843	22.968	27.499	28.839
	nLuc:C DAB:cLuc	0.002	0.002	0.002	0.001	0.006	0.007	0.006	0.008	0.008	0.007	0.008	0.009	0.013	0.011	0.009	0.01	0.026	0.021	0.012	0.012	0.071	0.054	0.021	0.021
	nLuc:D ABC:cLuc	0.078	0.032	0.035	0.069	0.008	0.008	0.009	0.008	0.574	0.271	0.078	0.084	1.897	1.465	1.128	0.295	1.97	4.601	1.619	1.324	4.389	2.614	3.398	2.356

## Sheet: Fig.5c
	DHD9	nLuc:A				nLuc:B				nLuc:C				nLuc:D
	BCD:cLuc	28.229	37.458	41.913	35.652	1.103	1.304	1.328	1.282	0.008	0.008	0.008	0.009	0.506	0.258	0.18	0.167
	CDA:cLuc	0.008	0.01	0.011	0.012	21.023	26.332	31.4	27.014	0.009	0.009	0.01	0.01	0.8	0.341	0.653	0.282
	DAB:cLuc	0.306	0.203	0.404	0.329	0.015	0.017	0.018	0.018	0.049	0.022	0.022	0.02	0.108	0.083	0.1	0.07
	ABC:cLuc	0.002	0.003	0.003	0.003	0.34	0.391	0.462	0.431	0.003	0.004	0.003	0.002	10.921	5.404	5.792	3.566

## Sheet: Fig.5d
	DHD15	0 ng				1 ng				5 ng				10 ng				25 ng				50 ng
	nLuc:A BCD:cLuc	0	0.002	0.002	0.002	0.387	0.397	0.418	0.411	2.641	2.941	2.792	2.828	3.525	3.852	3.78	3.818	16.57	19.422	23.732	19.83	44.297	48.647	46.021	47.818
	nLuc:B CDA:cLuc	0.007	0.009	0.011	0.01	0.006	0.008	0.008	0.008	0.007	0.02	0.01	0.011	0.011	0.014	0.015	0.015	0.176	0.093	0.094	0.098	0.525	0.368	0.41	0.792
	nLuc:C DAB:cLuc	0.002	0.002	0.002	0.001	0.372	0.386	0.356	0.288	3.641	3.404	3.292	2.92	9.701	9.503	8.331	7.024	28.257	29.365	23.94	20.049			65.456	49.584
	nLuc:D ABC:cLuc	0.384	0.38	0.321	0.29	0.008	0.01	0.009	0.009	2.295	2.254	1.958	1.77	5.297	5.059	4.798	4.081	18.983	17.713	16.084	13.926	33.751	34.943	31.361	26.466

[truncated: 28 more sheets: Fig.5e, Fig.5f, Fig.5g, Fig.6a, Fig.6b, Fig.6d, Fig.6f, Fig. 6h, SuppFig.1a, SuppFig.1b, SuppFig.3a, SuppFig.3b, SuppFig.3c, SuppFig.3d, SuppFig4a, SuppFig.4b, SuppFig.6a, SuppFig.6b, SuppFig.6c, SuppFig.6d …]
